# Supplementary material for: Unveiling phenolic content, antibacterial, and antibiofilm potential of sacha inchi (Plukenetia volubilis L.) seed shell extracts against Staphylococcus aureus
Source: PeerJ. 2025 Jun 4;13:e19524. doi: 10.7717/peerj.19524 (PMC12161128; doi:10.7717/peerj.19524)
Supplement: Supplemental Information 1 [file peerj-13-19524-s001.ods]

## Sheet: Sheet1
SI seed shell	TPC (mg GA/g extract)	TF (mg QE/g extract)	PC (mg CAT/g extract)	AC (mg/g extract)
Ethanol extract	112.18 113.21 114.26 113.21±1.04	43.17 44.11 42.23 43.17±0.94	173.11 174.12 175.13 174.12±1.01	9.15 10.17 8.13 9.15±1.02
Aqueous extract	62.78 66.37 64.57 64.57±1.7	31.76 33.27 32.51 32.51±0.75	151.97 152.36 152.75 152.36±0.39	1.97 4.59 3.46 3.46±1.31
