# Supplementary material for: Unveiling phenolic content, antibacterial, and antibiofilm potential of sacha inchi (Plukenetia volubilis L.) seed shell extracts against Staphylococcus aureus
Source: PeerJ. 2025 Jun 4;13:e19524. doi: 10.7717/peerj.19524 (PMC12161128; doi:10.7717/peerj.19524)
Supplement: Supplemental Information 2 [file peerj-13-19524-s002.ods]

## Sheet: Sheet1
Peak	Retention time (min)	Ethanol extract		Aqueous extract
		Compound	Amount	Compound	Amount
1	3.32	Quinic acid	0.24 0.23 0.25 0.24±0.01	Quinic acid	0.10 0.12 0.14 0.12±0.02
2	5.23	Gallic acid	0.78 0.86 0.82 0.82±0.04	Gallic acid	0.20 0.17 0.23 0.20±0.03
	9.87	Cinnamic acid	6.29 7.21 8.13 7.21±0.92	Cinnamic acid	1.87 2.14 2.41 2.14±0.27
3	13.1	Cinnamic acid derivative	12.14 9.78 14.50 12.14±2.36	Cinnamic acid derivative	4.98 5.56 5.27 5.27±0.29
4	16.42	p-Coumaric acid	2.89 1.85 3.93 2.89±1.04	p-Coumaric acid	ND
5	17.02	Ferulic acid	0.63 0.67 0.71 0.67±0.04	Ferulic acid	ND
6	20.8	Protocatechuic acid	4.12 2.80 5.44 4.12±1.32	Protocatechuic acid	3.17 3.25 3.39 3.25±0.11
7	21.32	(+)-Catechin	0.84 1.48 2.12 1.48±0.64	(+)-Catechin	4.37 2.62 6.12 4.37±1.75
8	23.2	Hydroxycinnamic acid derivative	11.29 9.23 10.26 10.26±1.03	Hydroxycinnamic acid derivative	5.82 4.86 6.78 5.82±0.96
9	42.73	Procyanidin B3	1.84 2.51 3.18 2.51±0.67	Procyanidin B3	3.46 3.18 3.74 3.46±0.28
10	43.81	Procyanidin B1	5.40 7.28 6.34 6.34±0.94	Procyanidin B1	8.78 7.91 9.65 8.78±0.87
11	49.87	m-Coumaric acid	1.34 1.23 1.12 1.23±0.11	m-Coumaric acid	ND
12	50.92	Procyanidin B2	5.69 5.18 6.20 5.69±0.51	Procyanidin B2	3.41 2.07 4.75 3.41±1.34
13	51.73	Procyanidin C1	0.10 0.26 0.42 0.26±0.16	Procyanidin C1	0.78 0.27 1.29 0.78±0.51
