# Supplementary material for: Unveiling phenolic content, antibacterial, and antibiofilm potential of sacha inchi (Plukenetia volubilis L.) seed shell extracts against Staphylococcus aureus
Source: PeerJ. 2025 Jun 4;13:e19524. doi: 10.7717/peerj.19524 (PMC12161128; doi:10.7717/peerj.19524)
Supplement: Supplemental Information 3 [file peerj-13-19524-s003.ods]

## Sheet: Sheet1
Concentration (µg/mL)	DPPH scavenging activity (% inhibition)
	Ascorbic acid	Ethanol extract	Aqueous extract
62.5	34.56 35.70 36.84 35.70±1.14	27.16 28.27 29.38 28.27±1.11	24.17 25.14 23.11 24.17±1.01
125	51.17 50.21 52.13 51.17±0.96	41.40 43.12 42.26 42.26±0.86	26.11 28.13 27.12 27.12±1.01
250	61.97 63.93 62.95 62.95±0.98	54.84 56.28 55.56 55.56±0.72	43.54 44.30 42.78 43.54±0.76
500	70.03 70.45 70.24 70.24±0.21	69.36 70.25 68.47 69.36±0.89	52.41 51.43 53.39 52.41±0.98
1000	74.97 76.13 77.29 76.13±1.16	71.62 73.40 69.84 71.62±1.78	56.34 58.16 57.25 57.25±0.91
